# Supplementary material for: The near-quantitative sampling of genomic DNA from various food-borne Eubacteria
Source: BMC Microbiol. 2014 Dec 31;14:326. doi: 10.1186/s12866-014-0326-z (PMC4302497; doi:10.1186/s12866-014-0326-z)
Supplement: Additional file 1: — Ss copies 16S rDNA per CFU. [file 12866_2014_326_MOESM1_ESM.xlsx]

## Sheet: Ss ANOVA
							Transposition of k
							QuickExtract (AmPure)	Fast ID	BeadBeater	PrepMan Ultra	DNEasy	Water	Genscript	High Pure	Trizol	OmniLyse	Agencourt
		Ss copies 16S rDNA per CFU
k treatments; means sorted low to high	ℓ = 1	ℓ = 2	ℓ = 3	xk.	Mean (sorted low to high)
QuickExtract (AmPure)	1.29	0.808	1.6	3.698	1.23267	a	NS
Fast ID	1.26	1.06	1.82	4.14	1.38	a	NS	NS
BeadBeater	2.03	2.12	2.07	6.22	2.07333	a	NS	NS	NS
PrepMan Ultra	2.62	2.3	3.99	8.91	2.97	ab	NS	NS	NS	NS
DNEasy	2.42	2.96	3.63	9.01	3.00333	ab	NS	NS	NS	NS	NS
Water	4.7	2.21	3.49	10.4	3.46667	ab	NS	NS	NS	NS	NS	NS
Genscript	2.22	2.88	9.88	14.98	4.99333	abc	NS	NS	NS	NS	NS	NS	NS
High Pure	6.96	8.74	9.28	24.98	8.32667	bc	S	S	S	NS	NS	NS	NS	NS
Trizol	9.03	8.98	10.3	28.31	9.43667	cd	S	S	S	S	S	S	NS	NS	NS
OmniLyse	18.7	14.4	12.1	45.2	15.0667	de	S	S	S	S	S	S	S	S	NS	NS
Agencourt	18.4	23.7	20.4	62.5	20.8333	e	S	S	S	S	S	S	S	S	S	NS	NS
	x.1	x.2	x.3	x..
	69.63	70.158	78.56	218.348
Source	degrees of freedom	SS	MS	F
Total	32	1284.03
Block	2	4.56416			P
Trmt	10	1201.07	120.107	30.6421	5.9357e-10
Error	20	78.3935	3.91968
Correction Factor	1444.72
		SE	1.14305
		q0.05,20,11 [ref 27 p 444]	5.11
		SE*q0.05	5.84098
		SE*q0.05÷ 2	2.92049
